# Supplementary material for: Histidine-rich glycoprotein modulates neutrophils and thrombolysis-associated hemorrhagic transformation
Source: EMBO Mol Med. 2024 Aug 15;16(9):10. doi: 10.1038/s44321-024-00117-y (PMC11393346; doi:10.1038/s44321-024-00117-y)
Supplement: Supplementary file 9 — Source data Fig. 3 [file 44321_2024_117_MOESM9_ESM.zip]

Archive with 23 entries (18 files):
- Figure 3/
- Figure 3/3A/
- Figure 3/3A/Control.tif
- Figure 3/3A/LPS.tif
- Figure 3/3A/README.txt
- Figure 3/3A/tPA_100μg_ml.tif
- Figure 3/3A/tPA_10μg_ml.tif
- Figure 3/3A/tPA_2.5μg_ml.tif
- Figure 3/3A/tPA_20μg_ml.tif
- Figure 3/3A/tPA_40μg_ml.tif
- Figure 3/3A/tPA_5μg_ml.tif
- Figure 3/3B/
- Figure 3/3B/3B.xlsx
- Figure 3/3D/
- Figure 3/3D/HRG_0.00_μM.tif
- Figure 3/3D/HRG_0.05_μM.tif
- Figure 3/3D/HRG_0.10_μM.tif
- Figure 3/3D/HRG_0.25_μM.tif
- Figure 3/3D/HRG_0.50_μM.tif
- Figure 3/3D/HRG_1.00_μM.tif
- Figure 3/3D/README.txt
- Figure 3/3E/
- Figure 3/3E/3E.xlsx
