# Supplementary material for: Histidine-rich glycoprotein modulates neutrophils and thrombolysis-associated hemorrhagic transformation
Source: EMBO Mol Med. 2024 Aug 15;16(9):10. doi: 10.1038/s44321-024-00117-y (PMC11393346; doi:10.1038/s44321-024-00117-y)
Supplement: Supplementary file 9 — Source data Fig. 3 [file 44321_2024_117_MOESM9_ESM.zip › Figure 3/3A/README.txt]

Images were copied in Adobe Illustrator, scaled and cropped.
