# Supplementary material for: Histidine-rich glycoprotein modulates neutrophils and thrombolysis-associated hemorrhagic transformation
Source: EMBO Mol Med. 2024 Aug 15;16(9):10. doi: 10.1038/s44321-024-00117-y (PMC11393346; doi:10.1038/s44321-024-00117-y)
Supplement: Supplementary file 9 — Source data Fig. 3 [file 44321_2024_117_MOESM9_ESM.zip › Figure 3/3B/3B.xlsx]

## Sheet: Sheet1
Figure3B Cell viability(%)
0	2.5	5	10	20	40	100	LPS
81.92	72.22	72.49	70.5	63.56	72.48	66.31	54.1
83.88	72.93	64.45	81.08	66.69	69.12	63.69	42.16
78.01	67.12	63.27	65.23	75.06	59.99	72.12	54.46
72.48	77.92	60.94	65.45	65.32	70.07	54.58	74.34
71.02	70.12	75.39	65.1	58.37	70.52	58.03	66.87
82.09	68.11	76.33	73.75	70.3	64.85	70.8	60.16
84.58	63.59	81.63	61.46	75.11	74.17	64.46	78.71
72.26	71.14	75.88	61.95	56.48	77.95	64.26	70.28
90.58	74.61	74.75	80.04	63.43	56.08	60.98	66.98
83.59	74.17	65.5	66.06	62.4	70.18	82.01	59.42
83.63	73.18	69.52	56.06	67.97	61.68	71.28	42.73
76.42	74.63	66.39	58.37	71.07	70.13	71.3	62.01
80.71		71.59
		77.45
		74.95
