# Supplementary material for: Histidine-rich glycoprotein modulates neutrophils and thrombolysis-associated hemorrhagic transformation
Source: EMBO Mol Med. 2024 Aug 15;16(9):10. doi: 10.1038/s44321-024-00117-y (PMC11393346; doi:10.1038/s44321-024-00117-y)
Supplement: Supplementary file 9 — Source data Fig. 3 [file 44321_2024_117_MOESM9_ESM.zip › Figure 3/3E/3E.xlsx]

## Sheet: Sheet1
Figure3E Cell viability(%)
0	0.05	0.1	0.25	0.5	1
70.5	70.54	70.21	72.1	79.3	83.22
81.08	81.41	72.17	76.07	81.76	89.49
65.23	76.53	85.76	79.32	88.95	91.96
65.45	58.15	66.36	84.08	91.09	74.56
65.1	72.85	59.71	77.77	91.38	79.83
73.75	67.84	80.67	82.07	81.68	84.94
61.46	63	66.72	79.2	80.07	83.93
61.95	87.83	79.23	87.63	74.4	78.28
80.04	86.61	89.45	80.71	79.5	79.11
66.06	67.63	70.21	76.4	81.21	87.26
56.06	79.77	81.45	86.49	86.16	82.42
58.37	80.7	78	90.57	81.18	77.11
	77.09	83.71		76.95	76.57
		89.42		79.37
		88.48
