# Supplementary material for: Histidine-rich glycoprotein modulates neutrophils and thrombolysis-associated hemorrhagic transformation
Source: EMBO Mol Med. 2024 Aug 15;16(9):10. doi: 10.1038/s44321-024-00117-y (PMC11393346; doi:10.1038/s44321-024-00117-y)
Supplement: Supplementary file 10 — Source data Fig. 4 [file 44321_2024_117_MOESM10_ESM.zip]

Archive with 31 entries (23 files):
- Figure 4/
- Figure 4/4A/
- Figure 4/4A/Control_DAPI.tif
- Figure 4/4A/Control_H3-Cit.tif
- Figure 4/4A/Control_MPO.tif
- Figure 4/4A/Control_Merge.tif
- Figure 4/4A/LPS_DAPI.tif
- Figure 4/4A/LPS_H3-Cit.tif
- Figure 4/4A/LPS_MPO.tif
- Figure 4/4A/LPS_Merge.tif
- Figure 4/4A/README.txt
- Figure 4/4A/tPA+HRG_DAPI.tif
- Figure 4/4A/tPA+HRG_H3-Cit.tif
- Figure 4/4A/tPA+HRG_MPO.tif
- Figure 4/4A/tPA+HRG_Merge.tif
- Figure 4/4A/tPA_DAPI.tif
- Figure 4/4A/tPA_H3-Cit.tif
- Figure 4/4A/tPA_MPO.tif
- Figure 4/4A/tPA_Merge.tif
- Figure 4/4B/
- Figure 4/4B/4B.xlsx
- Figure 4/4C/
- Figure 4/4C/4C.xlsx
- Figure 4/4D/
- Figure 4/4D/4D.xlsx
- Figure 4/4E/
- Figure 4/4E/4E.xlsx
- Figure 4/4F/
- Figure 4/4F/4F.xlsx
- Figure 4/4G/
- Figure 4/4G/4G.xlsx
