# Supplementary material for: Histidine-rich glycoprotein modulates neutrophils and thrombolysis-associated hemorrhagic transformation
Source: EMBO Mol Med. 2024 Aug 15;16(9):10. doi: 10.1038/s44321-024-00117-y (PMC11393346; doi:10.1038/s44321-024-00117-y)
Supplement: Supplementary file 10 — Source data Fig. 4 [file 44321_2024_117_MOESM10_ESM.zip › Figure 4/4B/4B.xlsx]

## Sheet: Sheet1
Figure4B H3Cit rate
control	rtPA	rtPA+HRG	LPS
0.111111	0.351351	0.022222	0.53125
0.081081	0.315789	0.009524	0.362319
0	0.285714	0.022989	0.318182
0.113636	0.321429	0.011364	0.4
0.1	0.314286	0.022901	0.254545
0.074074	0.471698		0.326923
0	0.341463
0.042553	0.306122
