# Supplementary material for: Histidine-rich glycoprotein modulates neutrophils and thrombolysis-associated hemorrhagic transformation
Source: EMBO Mol Med. 2024 Aug 15;16(9):10. doi: 10.1038/s44321-024-00117-y (PMC11393346; doi:10.1038/s44321-024-00117-y)
Supplement: Supplementary file 10 — Source data Fig. 4 [file 44321_2024_117_MOESM10_ESM.zip › Figure 4/4C/4C.xlsx]

## Sheet: Sheet1
Figure4C MPO rate
control	rtPA	rtPA+HRG	LPS
0.296296	0.72973	0.155556	0.625
0.162162	0.552632	0.07619	0.695652
0.071429	0.535714	0.114943	0.477273
0.090909	0.75	0.181818	0.586667
0.35	0.628571	0.091603	0.345455
0.185185	0.679245		0.519231
0.152542	0.609756
0.042553	0.591837
