# Supplementary material for: Histidine-rich glycoprotein modulates neutrophils and thrombolysis-associated hemorrhagic transformation
Source: EMBO Mol Med. 2024 Aug 15;16(9):10. doi: 10.1038/s44321-024-00117-y (PMC11393346; doi:10.1038/s44321-024-00117-y)
Supplement: Supplementary file 10 — Source data Fig. 4 [file 44321_2024_117_MOESM10_ESM.zip › Figure 4/4D/4D.xlsx]

## Sheet: Sheet1
Figure4D NET formation rate
control	rtPA	rtPA+HRG	LPS
0.074074	0.324324	0.022222	0.4375
0.027027	0.289474	0	0.217391
0	0.214286	0.022989	0.272727
0	0.321429	0	0.36
0.05	0.257143	0.015267	0.236364
0.074074	0.377358		0.326923
0	0.317073
0	0.265306
