# Supplementary material for: Histidine-rich glycoprotein modulates neutrophils and thrombolysis-associated hemorrhagic transformation
Source: EMBO Mol Med. 2024 Aug 15;16(9):10. doi: 10.1038/s44321-024-00117-y (PMC11393346; doi:10.1038/s44321-024-00117-y)
Supplement: Supplementary file 10 — Source data Fig. 4 [file 44321_2024_117_MOESM10_ESM.zip › Figure 4/4E/4E.xlsx]

## Sheet: TNF-α
Figure4E TNF-α（ng/L）
Control(ng/L)	tPA(ng/L)	tPA+HRG(ng/L)
371.552	382.101	337.265
342.54	387.376	281.878
322.759	368.914	334.627
310.89	309.571	284.516
283.197	343.946	276.603
276.603	321.615	272.647
343.858	353.089	305.615
299.022	322.759	309.571
284.516	318.934	305.615
283.197	305.703	268.691
