# Supplementary material for: Histidine-rich glycoprotein modulates neutrophils and thrombolysis-associated hemorrhagic transformation
Source: EMBO Mol Med. 2024 Aug 15;16(9):10. doi: 10.1038/s44321-024-00117-y (PMC11393346; doi:10.1038/s44321-024-00117-y)
Supplement: Supplementary file 10 — Source data Fig. 4 [file 44321_2024_117_MOESM10_ESM.zip › Figure 4/4F/4F.xlsx]

## Sheet: IL-8
Figure4F IL-8(ng/L)
Control(ng/L)	tPA(ng/L)	tPA+HRG(ng/L)
641.568	692.166	594.46
561.31	587.481	580.502
559.565	585.736	557.821
561.31	580.842	508.968
545.607	577.691	418.241
446.157	653.136	442.667
419.986	646.157	406.028
615.397	643.313	601.439
505.478	598.499	446.157
549.097	608.418	491.52
460.115	564.799	409.517
