# Supplementary material for: Histidine-rich glycoprotein modulates neutrophils and thrombolysis-associated hemorrhagic transformation
Source: EMBO Mol Med. 2024 Aug 15;16(9):10. doi: 10.1038/s44321-024-00117-y (PMC11393346; doi:10.1038/s44321-024-00117-y)
Supplement: Supplementary file 10 — Source data Fig. 4 [file 44321_2024_117_MOESM10_ESM.zip › Figure 4/4G/4G.xlsx]

## Sheet: ROS
Figure4G ROS(U/ml)
Control(U/ml)	tPA(U/ml)	tPA+HRG(U/ml)
7.18233	12.7458	9.02455
6.15628	14.7067	10.0273
9.23442	15.6871	11.03
10.0273	15.0409	6.15628
9.02455	14.0382	8.02182
7.01909	15.6871	9.23442
9.02455	14.3647	5.88267
7.18233	14.3647	8.02182
8.02182	16.0436	9.02455
