# Supplementary material for: Histidine-rich glycoprotein modulates neutrophils and thrombolysis-associated hemorrhagic transformation
Source: EMBO Mol Med. 2024 Aug 15;16(9):10. doi: 10.1038/s44321-024-00117-y (PMC11393346; doi:10.1038/s44321-024-00117-y)
Supplement: Supplementary file 11 — Source data Fig. 5 [file 44321_2024_117_MOESM11_ESM.zip]

Archive with 19 entries (11 files):
- Figure 5/
- Figure 5/5A/
- Figure 5/5A/Control_F-actin.tif
- Figure 5/5A/LPS_F-actin.tif
- Figure 5/5A/README.txt
- Figure 5/5A/tPA+HRG_F-actin.tif
- Figure 5/5A/tPA_F-actin.tif
- Figure 5/5B/
- Figure 5/5B/Fig5B.xlsx
- Figure 5/5D/
- Figure 5/5D/Fig5D.xlsx
- Figure 5/5E/
- Figure 5/5E/Fig5E.xlsx
- Figure 5/5F/
- Figure 5/5F/Fig5F.xlsx
- Figure 5/5G/
- Figure 5/5G/Fig5G.xlsx
- Figure 5/5H/
- Figure 5/5H/Fig5H.xlsx
