# Supplementary material for: Histidine-rich glycoprotein modulates neutrophils and thrombolysis-associated hemorrhagic transformation
Source: EMBO Mol Med. 2024 Aug 15;16(9):10. doi: 10.1038/s44321-024-00117-y (PMC11393346; doi:10.1038/s44321-024-00117-y)
Supplement: Supplementary file 11 — Source data Fig. 5 [file 44321_2024_117_MOESM11_ESM.zip › Figure 5/5B/Fig5B.xlsx]

## Sheet: Sheet1
Figure5B F-actin polymerization (mean intensity)
Control	tPA	tPA+HRG	LPS
65.759	86.712	62.787	94.593
71.788	72.904	69.501	93.284
65.815	81.353	65.102	90.72
63.407	90.632	64.407	91.253
53.474	90.673	54.095	93.34
60.855	79.203	59.31	88.048
52.27	89.999
54.437
