# Supplementary material for: Histidine-rich glycoprotein modulates neutrophils and thrombolysis-associated hemorrhagic transformation
Source: EMBO Mol Med. 2024 Aug 15;16(9):10. doi: 10.1038/s44321-024-00117-y (PMC11393346; doi:10.1038/s44321-024-00117-y)
Supplement: Supplementary file 11 — Source data Fig. 5 [file 44321_2024_117_MOESM11_ESM.zip › Figure 5/5F/Fig5F.xlsx]

## Sheet: Sheet1
Figure5F Migrated percentage(8h)
Control	tPA	0.1μM	0.5μM	1μM
0.551657	0.6742	0.642857	0.507042	0.337121
0.590551	0.69	0.346821	0.432692	0.421488
0.52381	0.875622	0.602339	0.51875	0.48
0.466926	0.696477	0.472103	0.435252	0.414634
0.5053	0.737624	0.384831	0.385135	0.398671
0.368039	0.686499	0.539568	0.448598	0.433333
0.473684	0.703518	0.529762	0.529412	0.305949
0.548223	0.682028	0.498559		0.335664
