# Supplementary material for: Histidine-rich glycoprotein modulates neutrophils and thrombolysis-associated hemorrhagic transformation
Source: EMBO Mol Med. 2024 Aug 15;16(9):10. doi: 10.1038/s44321-024-00117-y (PMC11393346; doi:10.1038/s44321-024-00117-y)
Supplement: Supplementary file 11 — Source data Fig. 5 [file 44321_2024_117_MOESM11_ESM.zip › Figure 5/5G/Fig5G.xlsx]

## Sheet: Sheet1
Figure5G Migrated percent
hr	Control								tPA								tPA+0.1μM HRG								tPA+0.5μM HRG								tPA+1μM HRG
0	0	0	0	0	0	0	0		0	0	0	0	0	0			0	0	0	0	0	0	0		0	0	0	0	0	0	0		0	0	0	0	0	0
2	0.377953	0.349206	0.326667	0.309278	0.270531	0.131868	0.226121	0.191781	0.45	0.570481	0.455556	0.506912	0.430435	0.579545	0.433145	0.5	0.346821	0.350877	0.320988	0.311594	0.3125	0.438492	0.493023	0.379421	0.295775	0.359736	0.346154	0.337423	0.384416	0.238342	0.319048	0.182796	0.396694	0.32	0.206422	0.225564	0.283388	0.147139	0.159091	0.15748
4	0.337553	0.421927	0.395604	0.539683	0.433071	0.364583	0.288499		0.555	0.7	0.613636	0.66	0.522167	0.512241	0.623549		0.609665	0.448598	0.379518	0.54519	0.533333	0.390476	0.369048	0.453039	0.327103	0.248705	0.238636	0.285714	0.380952	0.528169	0.302857		0.207921	0.143713	0.375	0.186916	0.159851	0.446809	0.403333	0.318681
8	0.52381	0.466926	0.5053	0.368039	0.473684	0.551657	0.590551	0.548223	0.69	0.696477	0.737624	0.686499	0.703518	0.6742	0.875622	0.682028	0.346821	0.472103	0.384831	0.539568	0.529762	0.498559	0.642857	0.602339	0.507042	0.432692	0.51875	0.435252	0.385135	0.448598	0.529412		0.421488	0.48	0.414634	0.398671	0.433333	0.337121	0.305949	0.335664
