# Supplementary material for: Histidine-rich glycoprotein modulates neutrophils and thrombolysis-associated hemorrhagic transformation
Source: EMBO Mol Med. 2024 Aug 15;16(9):10. doi: 10.1038/s44321-024-00117-y (PMC11393346; doi:10.1038/s44321-024-00117-y)
Supplement: Supplementary file 11 — Source data Fig. 5 [file 44321_2024_117_MOESM11_ESM.zip › Figure 5/5H/Fig5H.xlsx]

## Sheet: Sheet1
Figure5H Average migration rate (percent per 2h)
	Control			tPA			tPA+0.1μM HRG			tPA+0.5μM HRG			tPA+1μM HRG
	Mean	SEM		Mean	SEM		Mean	SEM		Mean	SEM		Mean	SEM
0-2h	0.272926	0.029802		0.490759	0.020893		0.369215	0.023119		0.307961	0.023769		0.236972	0.031645
2-4h	0.124349	0.042522		0.107326	0.033958		0.096894	0.038829		0.022344	0.044523		0.043306	0.052865
4-8h	0.053125	0.038824		0.06008	0.035613		0.017998	0.047303		0.067482	0.042792		0.05529	0.047224
0-2h: Average migration rate (percent per 2h) = mean2h ± SEM2h
2-4h: Average migration rate (percent per 2h) = mean4h-mean2h ± SQRT (SEM4h2 ± SEM2h2)
4-8h: Average migration rate (percent per 2h) = (mean8h-mean4h)/2 ± SQRT (SEM4h2 ± SEM2h2)
