# Supplementary material for: Histidine-rich glycoprotein modulates neutrophils and thrombolysis-associated hemorrhagic transformation
Source: EMBO Mol Med. 2024 Aug 15;16(9):10. doi: 10.1038/s44321-024-00117-y (PMC11393346; doi:10.1038/s44321-024-00117-y)
Supplement: Supplementary file 12 — Source data Fig. 6 [file 44321_2024_117_MOESM12_ESM.zip]

Archive with 33 entries (25 files):
- Figure 6/
- Figure 6/6B/
- Figure 6/6B/Fig6B.xlsx
- Figure 6/6C/
- Figure 6/6C/Fig6C.xlsx
- Figure 6/6D/
- Figure 6/6D/Fig6D.xlsx
- Figure 6/6E/
- Figure 6/6E/1h_tPA_coronal.jpg
- Figure 6/6E/1h_tPA_dorsal.jpg
- Figure 6/6E/5h_tPA+HRG_coronal.jpg
- Figure 6/6E/5h_tPA+HRG_dorsal.jpg
- Figure 6/6E/5h_tPA_coronal.jpg
- Figure 6/6E/5h_tPA_dorsal.jpg
- Figure 6/6E/Vehicle_coronal.jpg
- Figure 6/6E/Vehicle_dorsal.jpg
- Figure 6/6F/
- Figure 6/6F/Fig6F.xlsx
- Figure 6/6G/
- Figure 6/6G/1h tPA_DAPI.tif
- Figure 6/6G/1h tPA_Ly6G.tif
- Figure 6/6G/1h tPA_Merge.tif
- Figure 6/6G/5h tPA+HRG_DAPI.tif
- Figure 6/6G/5h tPA+HRG_Ly6G.tif
- Figure 6/6G/5h tPA+HRG_Merge.tif
- Figure 6/6G/5h tPA_DAPI.tif
- Figure 6/6G/5h tPA_Ly6G.tif
- Figure 6/6G/5h tPA_Merge.tif
- Figure 6/6G/Vehicle_DAPI.tif
- Figure 6/6G/Vehicle_Ly6G.tif
- Figure 6/6G/Vehicle_Merge.tif
- Figure 6/6H/
- Figure 6/6H/Fig6H.xlsx
