# Supplementary material for: Histidine-rich glycoprotein modulates neutrophils and thrombolysis-associated hemorrhagic transformation
Source: EMBO Mol Med. 2024 Aug 15;16(9):10. doi: 10.1038/s44321-024-00117-y (PMC11393346; doi:10.1038/s44321-024-00117-y)
Supplement: Supplementary file 12 — Source data Fig. 6 [file 44321_2024_117_MOESM12_ESM.zip › Figure 6/6B/Fig6B.xlsx]

## Sheet: Sheet1
Figure6B Bederson Score
vehicle	1h rtPA	5h rtPA	5h rtPA+HRG
2	0	2	2
2	0	1	0
2	1	2	1
3	1	2	1
1	0	2	1
2	2	3	1
2	1	2	0
3	0	3	1
