# Supplementary material for: Histidine-rich glycoprotein modulates neutrophils and thrombolysis-associated hemorrhagic transformation
Source: EMBO Mol Med. 2024 Aug 15;16(9):10. doi: 10.1038/s44321-024-00117-y (PMC11393346; doi:10.1038/s44321-024-00117-y)
Supplement: Supplementary file 12 — Source data Fig. 6 [file 44321_2024_117_MOESM12_ESM.zip › Figure 6/6C/Fig6C.xlsx]

## Sheet: Sheet1
Figure6C Removal time (second)
vehicle	1h rtPA	5h rtPA	5h rtPA+HRG
225	600	60	181.333
114.333	304.667	180.333	374
46.3333	266	187.667	224
16	194.333	98	102.667
96.3333	468	51	155.333
70.6667	382.667	19.6667	293.667
120.667	551.333	117.333	211.667
108	382.667	76.3333	276
