# Supplementary material for: Histidine-rich glycoprotein modulates neutrophils and thrombolysis-associated hemorrhagic transformation
Source: EMBO Mol Med. 2024 Aug 15;16(9):10. doi: 10.1038/s44321-024-00117-y (PMC11393346; doi:10.1038/s44321-024-00117-y)
Supplement: Supplementary file 12 — Source data Fig. 6 [file 44321_2024_117_MOESM12_ESM.zip › Figure 6/6D/Fig6D.xlsx]

## Sheet: Sheet1
Figure6D Right turn(%)
vehicle	1h rtPA	5h rtPA	5h rtPA+HRG
70	40	90	70
80	60	70	40
90	70	80	70
100	70	70	80
80	50	80	50
90	60	100	60
90	60	90	60
80	50	80	60
