# Supplementary material for: Histidine-rich glycoprotein modulates neutrophils and thrombolysis-associated hemorrhagic transformation
Source: EMBO Mol Med. 2024 Aug 15;16(9):10. doi: 10.1038/s44321-024-00117-y (PMC11393346; doi:10.1038/s44321-024-00117-y)
Supplement: Supplementary file 12 — Source data Fig. 6 [file 44321_2024_117_MOESM12_ESM.zip › Figure 6/6F/Fig6F.xlsx]

## Sheet: Sheet1
Figure6F Hemoglobin (mg/ml)
Vehicle	1h tPA	5h tPA	5h tPA+HRG
0.176006	0.16523	0.323276	0.12931
0.0826149	0.154454	0.283764	0.0718391
0.140086	0.0862069	0.222701	0.100575
0.0826149	0.118534	0.18319	0.140086
0.104167	0.16523	0.255029	0.140086
0.158046	0.168822	0.362787
