# Supplementary material for: Histidine-rich glycoprotein modulates neutrophils and thrombolysis-associated hemorrhagic transformation
Source: EMBO Mol Med. 2024 Aug 15;16(9):10. doi: 10.1038/s44321-024-00117-y (PMC11393346; doi:10.1038/s44321-024-00117-y)
Supplement: Supplementary file 12 — Source data Fig. 6 [file 44321_2024_117_MOESM12_ESM.zip › Figure 6/6H/Fig6H.xlsx]

## Sheet: Sheet1
Figure6H Ly6G rate
Vehicle	1h tPA	5h tPA	5h tPA+HRG
0.090643	0.284375	0.36036	0.037594
0.069686	0.292359	0.317073	0.061017
0.052239	0.160428	0.199029	0.051829
0.066946	0.298755	0.345679	0.056452
0.071429	0.309524	0.34009	0.020833
			0.01992
			0.034582
