# Supplementary material for: Histidine-rich glycoprotein modulates neutrophils and thrombolysis-associated hemorrhagic transformation
Source: EMBO Mol Med. 2024 Aug 15;16(9):10. doi: 10.1038/s44321-024-00117-y (PMC11393346; doi:10.1038/s44321-024-00117-y)
Supplement: Supplementary file 13 — Source Data for EV and Appendix figures [file 44321_2024_117_MOESM13_ESM.zip]

Archive with 132 entries (94 files):
- Source Data for Expanded View and Appendix 5-23 f/
- Source Data for Expanded View and Appendix 5-23 f/Appendix Figures Source Data/
- Source Data for Expanded View and Appendix 5-23 f/Appendix Figures Source Data/Figure S2/
- Source Data for Expanded View and Appendix 5-23 f/Appendix Figures Source Data/Figure S2/Figure S2.xlsx
- Source Data for Expanded View and Appendix 5-23 f/Appendix Figures Source Data/Figure S3/
- Source Data for Expanded View and Appendix 5-23 f/Appendix Figures Source Data/Figure S3/Figure S3A/
- Source Data for Expanded View and Appendix 5-23 f/Appendix Figures Source Data/Figure S3/Figure S3A/Control_12h.tif
- Source Data for Expanded View and Appendix 5-23 f/Appendix Figures Source Data/Figure S3/Figure S3A/Control_18h.tif
- Source Data for Expanded View and Appendix 5-23 f/Appendix Figures Source Data/Figure S3/Figure S3A/Control_24h.tif
- Source Data for Expanded View and Appendix 5-23 f/Appendix Figures Source Data/Figure S3/Figure S3A/Control_4h.tif
- Source Data for Expanded View and Appendix 5-23 f/Appendix Figures Source Data/Figure S3/Figure S3A/Control_8h.tif
- Source Data for Expanded View and Appendix 5-23 f/Appendix Figures Source Data/Figure S3/Figure S3A/LPS_12h.tif
- Source Data for Expanded View and Appendix 5-23 f/Appendix Figures Source Data/Figure S3/Figure S3A/LPS_18h.tif
- Source Data for Expanded View and Appendix 5-23 f/Appendix Figures Source Data/Figure S3/Figure S3A/LPS_24h.tif
- Source Data for Expanded View and Appendix 5-23 f/Appendix Figures Source Data/Figure S3/Figure S3A/LPS_4h.tif
- Source Data for Expanded View and Appendix 5-23 f/Appendix Figures Source Data/Figure S3/Figure S3A/LPS_8h.tif
- Source Data for Expanded View and Appendix 5-23 f/Appendix Figures Source Data/Figure S3/Figure S3A/README.txt
- Source Data for Expanded View and Appendix 5-23 f/Appendix Figures Source Data/Figure S3/Figure S3A/tPA+HRG_12h.tif
- Source Data for Expanded View and Appendix 5-23 f/Appendix Figures Source Data/Figure S3/Figure S3A/tPA+HRG_18h.tif
- Source Data for Expanded View and Appendix 5-23 f/Appendix Figures Source Data/Figure S3/Figure S3A/tPA+HRG_24h.tif
- Source Data for Expanded View and Appendix 5-23 f/Appendix Figures Source Data/Figure S3/Figure S3A/tPA+HRG_4h.tif
- Source Data for Expanded View and Appendix 5-23 f/Appendix Figures Source Data/Figure S3/Figure S3A/tPA+HRG_8h.tif
- Source Data for Expanded View and Appendix 5-23 f/Appendix Figures Source Data/Figure S3/Figure S3A/tPA_12h.tif
- Source Data for Expanded View and Appendix 5-23 f/Appendix Figures Source Data/Figure S3/Figure S3A/tPA_18h.tif
- Source Data for Expanded View and Appendix 5-23 f/Appendix Figures Source Data/Figure S3/Figure S3A/tPA_24h.tif
- Source Data for Expanded View and Appendix 5-23 f/Appendix Figures Source Data/Figure S3/Figure S3A/tPA_4h.tif
- Source Data for Expanded View and Appendix 5-23 f/Appendix Figures Source Data/Figure S3/Figure S3A/tPA_8h.tif
- Source Data for Expanded View and Appendix 5-23 f/Appendix Figures Source Data/Figure S3/Figure S3B/
- Source Data for Expanded View and Appendix 5-23 f/Appendix Figures Source Data/Figure S3/Figure S3B/Figure S3B.xlsx
- Source Data for Expanded View and Appendix 5-23 f/Appendix Figures Source Data/Figure S3/Figure S3C/
- Source Data for Expanded View and Appendix 5-23 f/Appendix Figures Source Data/Figure S3/Figure S3C/Figure S3C.xlsx
- Source Data for Expanded View and Appendix 5-23 f/Appendix Figures Source Data/Figure S3/Figure S3D/
- Source Data for Expanded View and Appendix 5-23 f/Appendix Figures Source Data/Figure S3/Figure S3D/Figure S3D.xlsx
- Source Data for Expanded View and Appendix 5-23 f/Appendix Figures Source Data/Figure S3/Figure S3E/
- Source Data for Expanded View and Appendix 5-23 f/Appendix Figures Source Data/Figure S3/Figure S3E/Figure S3E.xlsx
- Source Data for Expanded View and Appendix 5-23 f/Appendix Figures Source Data/Figure S3/Figure S3F/
- Source Data for Expanded View and Appendix 5-23 f/Appendix Figures Source Data/Figure S3/Figure S3F/Figure S3F.xlsx
- Source Data for Expanded View and Appendix 5-23 f/Appendix Figures Source Data/Figure S3/Figure S3G/
- Source Data for Expanded View and Appendix 5-23 f/Appendix Figures Source Data/Figure S3/Figure S3G/Figure S3G.xlsx
- Source Data for Expanded View and Appendix 5-23 f/Appendix Figures Source Data/Figure S4/
- Source Data for Expanded View and Appendix 5-23 f/Appendix Figures Source Data/Figure S4/Figure S4A/
- Source Data for Expanded View and Appendix 5-23 f/Appendix Figures Source Data/Figure S4/Figure S4A/Control.tif
- Source Data for Expanded View and Appendix 5-23 f/Appendix Figures Source Data/Figure S4/Figure S4A/LPS.tif
- Source Data for Expanded View and Appendix 5-23 f/Appendix Figures Source Data/Figure S4/Figure S4A/README.txt
- Source Data for Expanded View and Appendix 5-23 f/Appendix Figures Source Data/Figure S4/Figure S4A/tPA100μg_ml.tif
- Source Data for Expanded View and Appendix 5-23 f/Appendix Figures Source Data/Figure S4/Figure S4A/tPA10μg_ml.tif
- Source Data for Expanded View and Appendix 5-23 f/Appendix Figures Source Data/Figure S4/Figure S4B/
- Source Data for Expanded View and Appendix 5-23 f/Appendix Figures Source Data/Figure S4/Figure S4B/Figure S4B.xlsx
- Source Data for Expanded View and Appendix 5-23 f/Appendix Figures Source Data/Figure S5/
- Source Data for Expanded View and Appendix 5-23 f/Appendix Figures Source Data/Figure S5/Figure S5A/
- Source Data for Expanded View and Appendix 5-23 f/Appendix Figures Source Data/Figure S5/Figure S5A/Figure S5A.xlsx
- Source Data for Expanded View and Appendix 5-23 f/Appendix Figures Source Data/Figure S5/Figure S5B/
- Source Data for Expanded View and Appendix 5-23 f/Appendix Figures Source Data/Figure S5/Figure S5B/Figure S5B.xlsx
- Source Data for Expanded View and Appendix 5-23 f/Appendix Figures Source Data/Figure S5/Figure S5C/
- Source Data for Expanded View and Appendix 5-23 f/Appendix Figures Source Data/Figure S5/Figure S5C/Figure S5C.xlsx
- Source Data for Expanded View and Appendix 5-23 f/Appendix Figures Source Data/Figure S6/
- Source Data for Expanded View and Appendix 5-23 f/Appendix Figures Source Data/Figure S6/Figure S6A/
- Source Data for Expanded View and Appendix 5-23 f/Appendix Figures Source Data/Figure S6/Figure S6A/Figure S6A.xlsx
- Source Data for Expanded View and Appendix 5-23 f/Appendix Figures Source Data/Figure S6/Figure S6B/
- Source Data for Expanded View and Appendix 5-23 f/Appendix Figures Source Data/Figure S6/Figure S6B/Figure S6B.xlsx
- Source Data for Expanded View and Appendix 5-23 f/Appendix Figures Source Data/Figure S6/Figure S6C/
- Source Data for Expanded View and Appendix 5-23 f/Appendix Figures Source Data/Figure S6/Figure S6C/README.txt
- Source Data for Expanded View and Appendix 5-23 f/Appendix Figures Source Data/Figure S6/Figure S6C/WB1 for FigS6C.tif
- Source Data for Expanded View and Appendix 5-23 f/Appendix Figures Source Data/Figure S6/Figure S6C/WB2.tif
- Source Data for Expanded View and Appendix 5-23 f/Appendix Figures Source Data/Figure S6/Figure S6C/WB3.tif
- Source Data for Expanded View and Appendix 5-23 f/Appendix Figures Source Data/Figure S6/Figure S6C/WB4.tif
- Source Data for Expanded View and Appendix 5-23 f/Appendix Figures Source Data/Figure S6/Figure S6D/
- Source Data for Expanded View and Appendix 5-23 f/Appendix Figures Source Data/Figure S6/Figure S6D/Figure S6D.xlsx
- Source Data for Expanded View and Appendix 5-23 f/Figure EV2/
- Source Data for Expanded View and Appendix 5-23 f/Figure EV2/EV2A/
- Source Data for Expanded View and Appendix 5-23 f/Figure EV2/EV2A/Control.tif
- Source Data for Expanded View and Appendix 5-23 f/Figure EV2/EV2A/README.txt
- Source Data for Expanded View and Appendix 5-23 f/Figure EV2/EV2A/tPA+HRG_CLEC1A Ab.tif
- Source Data for Expanded View and Appendix 5-23 f/Figure EV2/EV2A/tPA+HRG_CLEC1B Ab.tif
- Source Data for Expanded View and Appendix 5-23 f/Figure EV2/EV2A/tPA+HRG_Control Ab.tif
- Source Data for Expanded View and Appendix 5-23 f/Figure EV2/EV2A/tPA.tif
- Source Data for Expanded View and Appendix 5-23 f/Figure EV2/EV2B/
- Source Data for Expanded View and Appendix 5-23 f/Figure EV2/EV2B/EV2B.xlsx
- Source Data for Expanded View and Appendix 5-23 f/Figure EV2/EV2C/
- Source Data for Expanded View and Appendix 5-23 f/Figure EV2/EV2C/Control_H3-Cit.tif
- Source Data for Expanded View and Appendix 5-23 f/Figure EV2/EV2C/Control_MPO.tif
- Source Data for Expanded View and Appendix 5-23 f/Figure EV2/EV2C/Control_Merge.tif
- Source Data for Expanded View and Appendix 5-23 f/Figure EV2/EV2C/README.txt
- Source Data for Expanded View and Appendix 5-23 f/Figure EV2/EV2C/tPA+HRG+CLEC1A Ab_H3-Cit.tif
- Source Data for Expanded View and Appendix 5-23 f/Figure EV2/EV2C/tPA+HRG+CLEC1A Ab_MPO.tif
- Source Data for Expanded View and Appendix 5-23 f/Figure EV2/EV2C/tPA+HRG+CLEC1A Ab_Merge.tif
- Source Data for Expanded View and Appendix 5-23 f/Figure EV2/EV2C/tPA+HRG+CLEC1B Ab_H3-Cit.tif
- Source Data for Expanded View and Appendix 5-23 f/Figure EV2/EV2C/tPA+HRG+CLEC1B Ab_MPO.tif
- Source Data for Expanded View and Appendix 5-23 f/Figure EV2/EV2C/tPA+HRG+CLEC1B Ab_Merge.tif
- Source Data for Expanded View and Appendix 5-23 f/Figure EV2/EV2C/tPA+HRG_H3-Cit.tif
- Source Data for Expanded View and Appendix 5-23 f/Figure EV2/EV2C/tPA+HRG_MPO.tif
- Source Data for Expanded View and Appendix 5-23 f/Figure EV2/EV2C/tPA+HRG_Merge.tif
- Source Data for Expanded View and Appendix 5-23 f/Figure EV2/EV2C/tPA_H3-Cit.tif
- Source Data for Expanded View and Appendix 5-23 f/Figure EV2/EV2C/tPA_MPO.tif
- Source Data for Expanded View and Appendix 5-23 f/Figure EV2/EV2C/tPA_Merge.tif
- Source Data for Expanded View and Appendix 5-23 f/Figure EV2/EV2D/
- Source Data for Expanded View and Appendix 5-23 f/Figure EV2/EV2D/EV2D.xlsx
- Source Data for Expanded View and Appendix 5-23 f/Figure EV2/EV2E/
- Source Data for Expanded View and Appendix 5-23 f/Figure EV2/EV2E/EV2E.xlsx
- Source Data for Expanded View and Appendix 5-23 f/Figure EV2/EV2F/
- Source Data for Expanded View and Appendix 5-23 f/Figure EV2/EV2F/EV2F.xlsx
- Source Data for Expanded View and Appendix 5-23 f/Figure EV3/
- Source Data for Expanded View and Appendix 5-23 f/Figure EV3/EV3A/
- Source Data for Expanded View and Appendix 5-23 f/Figure EV3/EV3A/5h tPA+HRG siRNA_Ly6G.tif
- Source Data for Expanded View and Appendix 5-23 f/Figure EV3/EV3A/5h tPA+HRG siRNA_Merge.tif
- Source Data for Expanded View and Appendix 5-23 f/Figure EV3/EV3A/5h tPA+HRG_Ly6G.tif
- Source Data for Expanded View and Appendix 5-23 f/Figure EV3/EV3A/5h tPA+HRG_Merge.tif
- Source Data for Expanded View and Appendix 5-23 f/Figure EV3/EV3A/5h tPA_Ly6G.tif
- Source Data for Expanded View and Appendix 5-23 f/Figure EV3/EV3A/5h tPA_Merge.tif
- Source Data for Expanded View and Appendix 5-23 f/Figure EV3/EV3A/README.txt
- Source Data for Expanded View and Appendix 5-23 f/Figure EV3/EV3B/
- Source Data for Expanded View and Appendix 5-23 f/Figure EV3/EV3B/EV3B.xlsx
- Source Data for Expanded View and Appendix 5-23 f/Figure EV3/EV3C/
- Source Data for Expanded View and Appendix 5-23 f/Figure EV3/EV3C/EV3C.xlsx
- Source Data for Expanded View and Appendix 5-23 f/Figure EV3/EV3D/
- Source Data for Expanded View and Appendix 5-23 f/Figure EV3/EV3D/EV3D.xlsx
- Source Data for Expanded View and Appendix 5-23 f/Figure EV3/EV3E/
- Source Data for Expanded View and Appendix 5-23 f/Figure EV3/EV3E/EV3E.xlsx
- Source Data for Expanded View and Appendix 5-23 f/Figure EV3/EV3F/
- Source Data for Expanded View and Appendix 5-23 f/Figure EV3/EV3F/5h tPA+HRG siRNA+Dnase I_coronal.jpg
- Source Data for Expanded View and Appendix 5-23 f/Figure EV3/EV3F/5h tPA+HRG siRNA+Dnase I_dorsal.jpg
- Source Data for Expanded View and Appendix 5-23 f/Figure EV3/EV3F/5h tPA+HRG siRNA+anti-Ly6G_coronal.jpg
- Source Data for Expanded View and Appendix 5-23 f/Figure EV3/EV3F/5h tPA+HRG siRNA+anti-Ly6G_dorsal.jpg
- Source Data for Expanded View and Appendix 5-23 f/Figure EV3/EV3F/5h tPA+HRG siRNA_coronal.jpg
- Source Data for Expanded View and Appendix 5-23 f/Figure EV3/EV3F/5h tPA+HRG siRNA_dorsal.jpg
- Source Data for Expanded View and Appendix 5-23 f/Figure EV3/EV3F/5h tPA+HRG_coronal.jpg
- Source Data for Expanded View and Appendix 5-23 f/Figure EV3/EV3F/5h tPA+HRG_dorsal.jpg
- Source Data for Expanded View and Appendix 5-23 f/Figure EV3/EV3F/5h tPA_coronal.jpg
- Source Data for Expanded View and Appendix 5-23 f/Figure EV3/EV3F/5h tPA_dorsal.jpg
- Source Data for Expanded View and Appendix 5-23 f/Figure EV3/EV3F/README.txt
- Source Data for Expanded View and Appendix 5-23 f/Figure EV3/EV3G/
- Source Data for Expanded View and Appendix 5-23 f/Figure EV3/EV3G/EV3G.xlsx
