# Supplementary material for: Histidine-rich glycoprotein modulates neutrophils and thrombolysis-associated hemorrhagic transformation
Source: EMBO Mol Med. 2024 Aug 15;16(9):10. doi: 10.1038/s44321-024-00117-y (PMC11393346; doi:10.1038/s44321-024-00117-y)
Supplement: Supplementary file 13 — Source Data for EV and Appendix figures [file 44321_2024_117_MOESM13_ESM.zip › Source Data for Expanded View and Appendix 5-23 f/Appendix Figures Source Data/Figure S2/Figure S2.xlsx]

## Sheet: Sheet1
FigureS2 HRG level (μg/ml)
	stroke							stroke+1h rtPA							stroke+5h rtPA
0	56.6902	53.2071	76.1471	50.885	56.6902			47.4019	41.5966	79.9111	72.9448	97.9882			87.0677	29.3447	89.2267	55.4353
1	37.9251	14.8926	43.9187	118.225	113.581			39.2745	65.9785	62.4954	124.031	70.6869			80.0473	95.6482	31.983	70.0743	85.4177
2	49.2987	65.2884	61.8222	69.7894	73.1216			80.8273	85.5076	102.707	96.1047	106.792	130.837		71.4287	64.8871	51.8787	69.2291	79.7377
3	37.789	48.1282	67.2285	60.3787	68.1173			49.3467	80.8273	105.827	77.4026	92.746			61.2921	78.7832	28.2946	68.8736	54.9425
5	17.1212	46.2408	68.3942	81.615				58.9862	80.8273	84.7275	61.3721	96.1047			89.1994	28.4693	38.1135	53.2071	82.1832
7	64.4477	50.8824	39.6282	65.9288	63.4493			61.3263	76.9271	87.0677	82.746	50.6852			59.7927	97.6826	77.8723	102.133	74.1806
12	54.6232	63.4377	44.4261	67.4356	58.2062			59.6712	75.7936	84.1878	62.4342	59.7337			66.2375	73.1823	66.7886	70.7867	68.7948
24	39.6828	69.0735	55.1771	51.7877	64.8766			51.2228	68.7788	75.237	74.3438	64.2938			55.3728	66.2894	44.6861	70.7916	82.9287
