# Supplementary material for: Histidine-rich glycoprotein modulates neutrophils and thrombolysis-associated hemorrhagic transformation
Source: EMBO Mol Med. 2024 Aug 15;16(9):10. doi: 10.1038/s44321-024-00117-y (PMC11393346; doi:10.1038/s44321-024-00117-y)
Supplement: Supplementary file 13 — Source Data for EV and Appendix figures [file 44321_2024_117_MOESM13_ESM.zip › Source Data for Expanded View and Appendix 5-23 f/Appendix Figures Source Data/Figure S3/Figure S3B/Figure S3B.xlsx]

## Sheet: Sheet1
FigureS3B Viability rate (4h)
control	tPA	tPA+HRG	LPS
98.78	85.32	95.11	77.26
91.07	86.97	91.05	66.89
99.57	73.6	86.93	81.12
88.29	80.78	87.67	74.86
87.46	81.75	92.21	69.82
	88.07
