# Supplementary material for: Histidine-rich glycoprotein modulates neutrophils and thrombolysis-associated hemorrhagic transformation
Source: EMBO Mol Med. 2024 Aug 15;16(9):10. doi: 10.1038/s44321-024-00117-y (PMC11393346; doi:10.1038/s44321-024-00117-y)
Supplement: Supplementary file 13 — Source Data for EV and Appendix figures [file 44321_2024_117_MOESM13_ESM.zip › Source Data for Expanded View and Appendix 5-23 f/Appendix Figures Source Data/Figure S3/Figure S3C/Figure S3C.xlsx]

## Sheet: Sheet1
FigureS3C Viability rate (8h)
control	tPA	tPA+HRG	LPS
74.3	72.35	80.36	49.63
78.58	70.51	87.52	66.9
78.95	72.71	84.59	61.31
86.1	68.46	81.66	78.03
87.06	69.76	86.73	61.13
	63.13		71.07
