# Supplementary material for: Histidine-rich glycoprotein modulates neutrophils and thrombolysis-associated hemorrhagic transformation
Source: EMBO Mol Med. 2024 Aug 15;16(9):10. doi: 10.1038/s44321-024-00117-y (PMC11393346; doi:10.1038/s44321-024-00117-y)
Supplement: Supplementary file 13 — Source Data for EV and Appendix figures [file 44321_2024_117_MOESM13_ESM.zip › Source Data for Expanded View and Appendix 5-23 f/Appendix Figures Source Data/Figure S3/Figure S3D/Figure S3D.xlsx]

## Sheet: Sheet1
FigureS3D Viability rate (12h)
control	tPA	tPA+HRG	LPS
72.02	67.28	74.68	59.88
84.82	61.72	82.35	49.33
77.59	68.77	75.97	60.66
71.21	67.68	80.64	57.64
80.93	58.86	79.49	52.97
75.52		80.98	60.03
