# Supplementary material for: Histidine-rich glycoprotein modulates neutrophils and thrombolysis-associated hemorrhagic transformation
Source: EMBO Mol Med. 2024 Aug 15;16(9):10. doi: 10.1038/s44321-024-00117-y (PMC11393346; doi:10.1038/s44321-024-00117-y)
Supplement: Supplementary file 13 — Source Data for EV and Appendix figures [file 44321_2024_117_MOESM13_ESM.zip › Source Data for Expanded View and Appendix 5-23 f/Appendix Figures Source Data/Figure S3/Figure S3E/Figure S3E.xlsx]

## Sheet: Sheet1
FigureS3E Viability rate (18h)
control	tPA	tPA+HRG	LPS
73.99	60.33	79.46	39.39
74.77	60.27	80.21	47.89
77.94	50.75	81.93	56.85
82.22	60.09	79.07	47.03
76.14	58.47	77.57	42.47
83.32	58.53	78.06	39.78
