# Supplementary material for: Histidine-rich glycoprotein modulates neutrophils and thrombolysis-associated hemorrhagic transformation
Source: EMBO Mol Med. 2024 Aug 15;16(9):10. doi: 10.1038/s44321-024-00117-y (PMC11393346; doi:10.1038/s44321-024-00117-y)
Supplement: Supplementary file 13 — Source Data for EV and Appendix figures [file 44321_2024_117_MOESM13_ESM.zip › Source Data for Expanded View and Appendix 5-23 f/Appendix Figures Source Data/Figure S3/Figure S3F/Figure S3F.xlsx]

## Sheet: Sheet1
FigureS3F Viability rate (24h)
control	tPA	tPA+HRG	LPS
69.53	56.33	71.22	24.7
68.69	59.57	80.2	32.69
75.63	62.47	77.89	44.54
75.68	60.66	73.35	36.84
70.48	51.75	76.1	35.43
65.23	51.55	70.94	38.47
