# Supplementary material for: Histidine-rich glycoprotein modulates neutrophils and thrombolysis-associated hemorrhagic transformation
Source: EMBO Mol Med. 2024 Aug 15;16(9):10. doi: 10.1038/s44321-024-00117-y (PMC11393346; doi:10.1038/s44321-024-00117-y)
Supplement: Supplementary file 13 — Source Data for EV and Appendix figures [file 44321_2024_117_MOESM13_ESM.zip › Source Data for Expanded View and Appendix 5-23 f/Appendix Figures Source Data/Figure S3/Figure S3G/Figure S3G.xlsx]

## Sheet: Sheet1
FigureS3G Cell viability(%)
hr	Control						tPA						tPA+HRG						LPS
0	100	100	100	100	100	100	100	100	100	100	100	100	100	100	100	100	100	100	100	100	100	100	100	100
4	98.78	91.07	99.57	88.29	87.46		85.32	86.97	73.6	80.78	81.75	88.07	95.11	91.05	86.93	87.67	92.21		77.26	66.89	81.12	74.86	69.82
8	74.3	68.58	78.95	86.1	87.06		72.35	80.51	72.71	68.46	79.76	63.13	80.36	87.52	84.59	81.66	76.73		49.63	66.9	61.31	78.03	61.13	71.07
12	72.02	84.82	77.59	71.21	70.93	75.52	67.28	61.72	68.77	77.68	58.86		74.68	82.35	75.97	80.64	79.49	80.98	59.88	49.33	60.66	57.64	52.97	60.03
18	73.99	64.77	77.94	82.22	76.14	73.32	70.33	69.27	50.75	60.09	68.47	68.53	79.46	80.21	81.93	79.07	77.57	78.06	39.39	47.89	56.85	47.03	42.47	39.78
24	69.53	68.69	75.63	75.68	70.48	65.23	66.33	59.57	62.47	60.66	51.75	51.55	71.22	80.2	77.89	73.35	76.1	70.94	24.7	32.69	44.54	36.84	35.43	38.47
