# Supplementary material for: Histidine-rich glycoprotein modulates neutrophils and thrombolysis-associated hemorrhagic transformation
Source: EMBO Mol Med. 2024 Aug 15;16(9):10. doi: 10.1038/s44321-024-00117-y (PMC11393346; doi:10.1038/s44321-024-00117-y)
Supplement: Supplementary file 13 — Source Data for EV and Appendix figures [file 44321_2024_117_MOESM13_ESM.zip › Source Data for Expanded View and Appendix 5-23 f/Appendix Figures Source Data/Figure S4/Figure S4B/Figure S4B.xlsx]

## Sheet: Sheet1
Figure S4B_Cell viability(%)
Control	10	100	LPS
88.77	89.42	86.63	77.07
86.69	88.62	91.24	66.11
92.76	82.22	89.07	64.18
87.36	88.02	85.7	72.23
			67.16
			70.33
