# Supplementary material for: Histidine-rich glycoprotein modulates neutrophils and thrombolysis-associated hemorrhagic transformation
Source: EMBO Mol Med. 2024 Aug 15;16(9):10. doi: 10.1038/s44321-024-00117-y (PMC11393346; doi:10.1038/s44321-024-00117-y)
Supplement: Supplementary file 13 — Source Data for EV and Appendix figures [file 44321_2024_117_MOESM13_ESM.zip › Source Data for Expanded View and Appendix 5-23 f/Appendix Figures Source Data/Figure S5/Figure S5A/Figure S5A.xlsx]

## Sheet: Sheet1
Figure S5A_HRG mRNA in vitro(AML12)
control	HRG siRNA
1.005	0.556
0.991	0.464
1.005	0.401
1.03383	0.320745
0.666187	0.376181
1.45196	0.256406
