# Supplementary material for: Histidine-rich glycoprotein modulates neutrophils and thrombolysis-associated hemorrhagic transformation
Source: EMBO Mol Med. 2024 Aug 15;16(9):10. doi: 10.1038/s44321-024-00117-y (PMC11393346; doi:10.1038/s44321-024-00117-y)
Supplement: Supplementary file 13 — Source Data for EV and Appendix figures [file 44321_2024_117_MOESM13_ESM.zip › Source Data for Expanded View and Appendix 5-23 f/Appendix Figures Source Data/Figure S5/Figure S5B/Figure S5B.xlsx]

## Sheet: Sheet1
Figure S5B_HRG mRNA expression in liver
control	HRG siRNA
1.45031	0.126404
1.33122	0.108215
1.173	0.172193
0.740016	0.159996
0.556584	0.294724
