# Supplementary material for: Histidine-rich glycoprotein modulates neutrophils and thrombolysis-associated hemorrhagic transformation
Source: EMBO Mol Med. 2024 Aug 15;16(9):10. doi: 10.1038/s44321-024-00117-y (PMC11393346; doi:10.1038/s44321-024-00117-y)
Supplement: Supplementary file 13 — Source Data for EV and Appendix figures [file 44321_2024_117_MOESM13_ESM.zip › Source Data for Expanded View and Appendix 5-23 f/Appendix Figures Source Data/Figure S5/Figure S5C/Figure S5C.xlsx]

## Sheet: Sheet1
Figure S5C_HRG level in plasma
control	HRG siRNA
54.4851	14.4725
59.5251	12.7516
53.5632	14.2881
50.8588	15.0872
52.8256	13.1203
63.3973	16.5008
