# Supplementary material for: Histidine-rich glycoprotein modulates neutrophils and thrombolysis-associated hemorrhagic transformation
Source: EMBO Mol Med. 2024 Aug 15;16(9):10. doi: 10.1038/s44321-024-00117-y (PMC11393346; doi:10.1038/s44321-024-00117-y)
Supplement: Supplementary file 13 — Source Data for EV and Appendix figures [file 44321_2024_117_MOESM13_ESM.zip › Source Data for Expanded View and Appendix 5-23 f/Appendix Figures Source Data/Figure S6/Figure S6A/Figure S6A.xlsx]

## Sheet: Sheet1
Figure S6A_HRG mRNA relative expression in liver
control	MCAO	1h	2h	4h
1.06	0.99	4.15	0.85	1.78
0.64	1.21	4.02	3.44	1.67
1.48	1.52	4.83	1.89	1.1
0.64	1.49	2.56	1.42	1.09
1.53	1.45	3.07	2.83	2.71
1.02	1.68	2.09	1.4	1.56
			3.15
