# Supplementary material for: Histidine-rich glycoprotein modulates neutrophils and thrombolysis-associated hemorrhagic transformation
Source: EMBO Mol Med. 2024 Aug 15;16(9):10. doi: 10.1038/s44321-024-00117-y (PMC11393346; doi:10.1038/s44321-024-00117-y)
Supplement: Supplementary file 13 — Source Data for EV and Appendix figures [file 44321_2024_117_MOESM13_ESM.zip › Source Data for Expanded View and Appendix 5-23 f/Appendix Figures Source Data/Figure S6/Figure S6B/Figure S6B.xlsx]

## Sheet: Sheet1
Figure S6B_HRG mRNA relative expression
liver	spleen	thymus	lymph node	bone marrow	blood leucocytes
0.891263	2.1837e-05	3.26567e-06	1.94306e-06	0	1.27959e-06
1.17903	9.61779e-06	9.45618e-06	1.03332e-05	6.09302e-07	1.45971e-06
0.951629	0	0	0	3.80214e-06	3.39093e-06
