# Supplementary material for: Histidine-rich glycoprotein modulates neutrophils and thrombolysis-associated hemorrhagic transformation
Source: EMBO Mol Med. 2024 Aug 15;16(9):10. doi: 10.1038/s44321-024-00117-y (PMC11393346; doi:10.1038/s44321-024-00117-y)
Supplement: Supplementary file 13 — Source Data for EV and Appendix figures [file 44321_2024_117_MOESM13_ESM.zip › Source Data for Expanded View and Appendix 5-23 f/Appendix Figures Source Data/Figure S6/Figure S6D/Figure S6D.xlsx]

## Sheet: Sheet1
Figure S6D_HRG protein relative expression
C	T	C	T	C	T
1	1.14	1.01	1.2	0.2	0.26
1	0.94	1.03	1.35	0.05	0.02
1	0.96	0.64	0.96	0.08	0.03
1	0.81	1.08	1.05	0.07	0.06
