# Supplementary material for: Histidine-rich glycoprotein modulates neutrophils and thrombolysis-associated hemorrhagic transformation
Source: EMBO Mol Med. 2024 Aug 15;16(9):10. doi: 10.1038/s44321-024-00117-y (PMC11393346; doi:10.1038/s44321-024-00117-y)
Supplement: Supplementary file 13 — Source Data for EV and Appendix figures [file 44321_2024_117_MOESM13_ESM.zip › Source Data for Expanded View and Appendix 5-23 f/Figure EV2/EV2B/EV2B.xlsx]

## Sheet: Sheet1
control	tPA	Control Ab	CLEC1A Ab	CLEC1B Ab
88.86	65.36	86.87	74.51	72.96
77.06	61.74	79.82	77.91	68.52
69.5	60.45	77.24	83.86	63.72
74.32	57.64	75.28	84.57	64.84
78.12	68.31	81.79	77.89	70.34
76.22	65.65			69.39
				70.93
