# Supplementary material for: Histidine-rich glycoprotein modulates neutrophils and thrombolysis-associated hemorrhagic transformation
Source: EMBO Mol Med. 2024 Aug 15;16(9):10. doi: 10.1038/s44321-024-00117-y (PMC11393346; doi:10.1038/s44321-024-00117-y)
Supplement: Supplementary file 13 — Source Data for EV and Appendix figures [file 44321_2024_117_MOESM13_ESM.zip › Source Data for Expanded View and Appendix 5-23 f/Figure EV2/EV2D/EV2D.xlsx]

## Sheet: Sheet1
Figure EV2D H3Cit rate
control	tPA	Control Ab	CLEC1A Ab	CLEC1B Ab
0.0121951	0.365385	0.0814815	0.0253165	0.155172
0	0.550725	0.0438596	0.114754	0.143678
0.0935673	0.125	0.0947368	0.0512821	0.204082
0.0977444	0.222222	0.0648148	0	0.149254
0.0625		0.037037	0.0228571	0.147059
		0.021978		0.143678
