# Supplementary material for: Histidine-rich glycoprotein modulates neutrophils and thrombolysis-associated hemorrhagic transformation
Source: EMBO Mol Med. 2024 Aug 15;16(9):10. doi: 10.1038/s44321-024-00117-y (PMC11393346; doi:10.1038/s44321-024-00117-y)
Supplement: Supplementary file 13 — Source Data for EV and Appendix figures [file 44321_2024_117_MOESM13_ESM.zip › Source Data for Expanded View and Appendix 5-23 f/Figure EV2/EV2E/EV2E.xlsx]

## Sheet: Sheet1
Figure EV2E MPO rate
control	tPA	Control Ab	CLEC1A Ab	CLEC1B Ab
0.0243902	0.403846	0.0148148	0.164557	0.586207
0	0.550725	0.236842	0.204918	0.781609
0.0584795	0.5125	0.126316	0.174359	0.760204
0.0601504	0.641975	0.175926	0.205479	0.547264
0.15		0.148148	0.171429	0.537815
		0.175824		0.62069
