# Supplementary material for: Histidine-rich glycoprotein modulates neutrophils and thrombolysis-associated hemorrhagic transformation
Source: EMBO Mol Med. 2024 Aug 15;16(9):10. doi: 10.1038/s44321-024-00117-y (PMC11393346; doi:10.1038/s44321-024-00117-y)
Supplement: Supplementary file 13 — Source Data for EV and Appendix figures [file 44321_2024_117_MOESM13_ESM.zip › Source Data for Expanded View and Appendix 5-23 f/Figure EV2/EV2F/EV2F.xlsx]

## Sheet: Sheet1
Figure EV2F NET formation rate
control	tPA	Control Ab	CLEC1A Ab	CLEC1B Ab
0.0121951	0.355769	0.0148148	0.00632911	0.155172
0	0.434783	0.0263158	0.0245902	0.132184
0.0233918	0.1125	0.0105263	0.0153846	0.193878
0.0300752	0.222222	0.037037	0	0.134328
0.025		0.0148148	0.0114286	0.142857
		0.021978		0.143678
