# Supplementary material for: Histidine-rich glycoprotein modulates neutrophils and thrombolysis-associated hemorrhagic transformation
Source: EMBO Mol Med. 2024 Aug 15;16(9):10. doi: 10.1038/s44321-024-00117-y (PMC11393346; doi:10.1038/s44321-024-00117-y)
Supplement: Supplementary file 13 — Source Data for EV and Appendix figures [file 44321_2024_117_MOESM13_ESM.zip › Source Data for Expanded View and Appendix 5-23 f/Figure EV3/EV3C/EV3C.xlsx]

## Sheet: Sheet1
Figure EV3C Bederson Score
5h tPA	5h tPA+HRG	5h tPA+HRG siRNA	5h tPA+HRG siRNA+anti-Ly6G	5h tPA+HRG siRNA+Dnase I
2	1	3	2	2
2	2	3	0	0
1	1	2	0	1
3	0	2	1	2
2	0	3	2	0
3	1	3	1	1
2	1	3	0	1
2	0	3	0	0
