# Supplementary material for: Histidine-rich glycoprotein modulates neutrophils and thrombolysis-associated hemorrhagic transformation
Source: EMBO Mol Med. 2024 Aug 15;16(9):10. doi: 10.1038/s44321-024-00117-y (PMC11393346; doi:10.1038/s44321-024-00117-y)
Supplement: Supplementary file 13 — Source Data for EV and Appendix figures [file 44321_2024_117_MOESM13_ESM.zip › Source Data for Expanded View and Appendix 5-23 f/Figure EV3/EV3D/EV3D.xlsx]

## Sheet: Sheet1
Figure EV3D Right turn (%)
5h tPA	5h tPA+HRG	5h tPA+HRG siRNA	5h tPA+HRG siRNA+anti-Ly6G	5h tPA+HRG siRNA+Dnase I
80	60	90	70	80
80	70	100	40	50
70	60	80	50	60
90	40	80	70	70
70	70	90	70	60
90	50	100	50	50
80	60	90	60	40
90	60	90	70	70
