# Supplementary material for: Histidine-rich glycoprotein modulates neutrophils and thrombolysis-associated hemorrhagic transformation
Source: EMBO Mol Med. 2024 Aug 15;16(9):10. doi: 10.1038/s44321-024-00117-y (PMC11393346; doi:10.1038/s44321-024-00117-y)
Supplement: Supplementary file 13 — Source Data for EV and Appendix figures [file 44321_2024_117_MOESM13_ESM.zip › Source Data for Expanded View and Appendix 5-23 f/Figure EV3/EV3E/EV3E.xlsx]

## Sheet: Sheet1
Figure EV3E Removal time（second）
5h tPA	5h tPA+HRG	5h tPA+HRG siRNA	5h tPA+HRG siRNA+anti-Ly6G	5h tPA+HRG siRNA+Dnase I
73.6667	284.333	57	158.333	152.667
84.3333	144.667	24.6667	520.667	464.667
181	215.667	130.667	360.667	398.667
48	416	97.6667	169	262
168.667	177.667	43	152.333	297.667
50	535.333	20.3333	408.333	466.667
93	293.333	63	298.333	335
63.3333	283.667	19.6667	407.333	307.667
