# Supplementary material for: Histidine-rich glycoprotein modulates neutrophils and thrombolysis-associated hemorrhagic transformation
Source: EMBO Mol Med. 2024 Aug 15;16(9):10. doi: 10.1038/s44321-024-00117-y (PMC11393346; doi:10.1038/s44321-024-00117-y)
Supplement: Supplementary file 13 — Source Data for EV and Appendix figures [file 44321_2024_117_MOESM13_ESM.zip › Source Data for Expanded View and Appendix 5-23 f/Figure EV3/EV3G/EV3G.xlsx]

## Sheet: Sheet1
Figure EV3G Hemoglobin(mg/ml)
5h tPA	5h tPA+HRG	5h tPA+HRG siRNA	5h tPA+HRG siRNA+anti-Ly6G	5h tPA+HRG siRNA+Dnase I
0.336806	0.204861	0.482639	0.09375	0.118056
0.229167	0.118056	0.340278	0.1875	0.159722
0.277778	0.159722	0.46875	0.125	0.204861
0.25	0.125	0.368056	0.170139	0.131944
0.215278	0.180556	0.291667	0.166667	0.149306
0.222222	0.173611	0.416667	0.1875	0.125
0.1875	0.107639	0.461806	0.128472	0.118056
0.302083	0.125	0.381944	0.152778	0.159722
